# Supplementary material for: Maturity-Dependent Volatile Flavor Profiling of Baked Potatoes via HS-SPME-GC-MS, Multivariate Statistical Analysis, and Computational Modeling
Source: Foods. 2026 Apr 22;15(9):1468. doi: 10.3390/foods15091468 (PMC13163579; doi:10.3390/foods15091468)
Supplement: Supplementary file 1 [file foods-15-01468-s001.zip]

Archive with 1 entries (1 files):
- foods-4240695-supplementary.pdf
